# Supplementary material for: The Effectiveness and Safety of Endoscopic Intermuscular Dissection for the Treatment of Rectal Gastrointestinal Stromal Tumors: A Pilot Feasibility Study
Source: J Clin Med. 2026 Jul 21;15(14):5712. doi: 10.3390/jcm15145712 (PMC13413343; doi:10.3390/jcm15145712)
Supplement: Supplementary file 1 [file jcm-15-05712-s001.zip]

Archive with 1 entries (1 files):
- Rectal GIST_Procedure Video Caption_final.mp4
